# Supplementary material for: Proteomic analysis of sputum reveals novel biomarkers for various presentations of asthma
Source: J Transl Med. 2017 Aug 4;15:171. doi: 10.1186/s12967-017-1264-y (PMC5544989; doi:10.1186/s12967-017-1264-y)
Supplement: Supplementary file 1 — Additional file 1: Table S1. The proteins were identified in the sputum from patients with CA, CVA, and CTVA. [file 12967_2017_1264_MOESM1_ESM.xlsx]

## Sheet: Sheet1
Protein IDs
P01602
P01603
P01605
P01609
P01619
P01764
P01767
P61006
Q16222
Q92973
P01624
P01701
P01721
P06888
P29466
P83593
Q15819
P00325
P01617
P06314
A6NHL2
P01620
P22528
P68431
Q71DI3
Q8WWU7
P10321
P35326
P60842
Q58FF6
Q8IUE6
P18135
P10412
Q3ZCM7
Q13509
P04220
P04350
P48594
P63261
P19961
K7EJ46
O00115
O00194
O00232
O00429
O15400
O43396
O43747
O60513
O60763
O75436
O75531
O75635
O95352
O95433
O95571
P00505
P01597
P01604
P01611
P01612
P01613
P01743
P01772
P02656
P02778
P02814
P04209
P05198
P06311
P08493
P08519
P08708
P10619
P12956
P15814
P20962
P21741
P23368
P24666
P27918
P29317
P29373
P29622
P31689
P35268
P35270
P35914
P41208
P41240
P45877
P46782
P46926
P48147
P49588
P51452
P52943
P53367
P53999
P55064
P56537
P60866
P60903
P61960
P67809
P80419
P84090
Q01130
Q04637
Q04837
Q06033
Q10589
Q13045
Q13492
Q14152
Q15056
Q15185
Q15517
Q15631
Q15828
Q16401
Q16836
Q5EBM0
Q5T1M5
Q6P6B1
Q6XPR3
Q8IWB7
Q8N103
Q8N1X5
Q8NFJ5
Q8NFT8
Q8NFU4
Q92696
Q969H8
Q96CM8
Q96JM2
Q9BS40
Q9BT78
Q9H2U2
Q9H6S3
Q9HAT2
Q9NQ79
Q9NQ88
Q9NQR4
Q9NYQ6
Q9NZD2
Q9P1F3
Q9UI12
Q9Y275
P01610
P05386
P13688
P31997
Q8TD06
O00757
O75015
P06310
Q09028
P01621
P01625
P04206
P62820
Q9Y678
P13760
P35321
P09972
P51993
P62136
P62140
P12883
P52895
Q9UKX2
Q03591
P04264
A6H8M9
O14933
O15050
O43653
O43657
O60635
O60888
O75888
O94832
O95466
O95498
O95831
O95969
P02743
P02745
P03950
P04179
P04211
P05114
P07358
P08118
P08236
P09237
P10153
P12955
P13686
P13804
P14174
P14866
P16278
P17900
P18124
P20618
P21926
P22792
P26022
P28074
P29218
P30533
P35247
P38571
P40306
P47929
P49411
P49591
P49862
P51654
P53396
P53597
P55008
P62241
P62888
P68036
P81605
Q04323
Q08554
Q13231
Q13642
Q14118
Q14210
Q15019
Q16181
Q16663
Q16831
Q6JBY9
Q6MZM9
Q6ZTQ4
Q7KZF4
Q8N695
Q8NBJ5
Q8NBS9
Q8NC51
Q8NDA2
Q8TD55
Q96FQ6
Q96JG9
Q99714
Q9BPY8
Q9BRA2
Q9C005
Q9H444
Q9HB40
Q9HCY8
Q9NTK5
Q9NY33
Q9P225
Q9UBI6
Q9UBQ0
Q9UII2
Q9UN76
Q9UNF0
Q9UQC9
Q9Y2E5
Q9Y4L1
Q9Y6K5
O00748
P01596
P01708
P01763
P11532
P24534
P63313
P84095
P84103
Q9Y696
O95716
P50570
P52597
Q13162
P01622
P0DJI8
P18085
P61088
P15531
P63000
Q10567
Q9BUF5
Q562R1
O00151
O00592
O00764
O75223
P00568
P02654
P04066
P07357
P07360
P07954
P08575
P09758
P13987
P14384
P14555
P17050
P18428
P21291
P22307
P22352
P23083
P23246
P23396
P29728
P30047
P30085
P30520
P35542
P36969
P40227
P42765
P43034
P46976
P50238
P50897
P51991
P53618
P61106
P61604
P61970
P62269
P62318
P62913
P62942
P68402
P80162
Q00796
Q02318
Q07812
Q12905
Q12906
Q13185
Q13200
Q14894
Q5JRA6
Q86X29
Q8N6Q3
Q92608
Q96IU4
Q96PP8
Q96QR1
Q96TA1
Q99674
Q99935
Q9BZQ8
Q9HC38
Q9HD89
Q9NTX5
Q9UHA7
Q9UQ80
Q9Y265
Q9Y2Q3
Q9Y376
Q9Y5Z4
P01714
P04433
P05387
P80748
P47755
Q15365
A0M8Q6
P50148
P07437
P0C0L5
O00602
O00754
O95274
P00748
P02747
P05455
P06748
P07098
P07225
P07476
P07741
P08567
P10768
P15104
P15559
P16070
P17987
P21128
P21589
P25398
P25787
P25788
P26599
P28070
P30050
P40763
P42785
P49720
P49721
P49773
P54802
P54920
P58499
P58546
P78371
Q04760
Q07954
Q07960
Q10588
Q13011
Q13576
Q15257
Q16543
Q16698
Q5RHP9
Q5T749
Q6ZVX7
Q7Z5L0
Q8NFL0
Q92882
Q96FW1
Q9BRF8
Q9BS26
Q9H299
Q9HDC9
Q9NZ08
Q9P2E9
Q9UHD8
Q9UHL4
Q9Y2Y8
P09871
P48735
O60506
P09228
P62873
P00739
O15511
O60610
O60664
O96009
P00441
P00492
P02746
P02786
P05089
P05161
P06454
P07711
P07998
P09622
P09917
P15291
P15586
P15941
P20160
P22735
P25815
P26447
P27824
P28062
P28676
P29034
P30040
P30043
P30048
P32320
P35754
P35858
P36957
P49189
P50991
P51858
P51884
P61916
Q01459
Q06828
Q07654
Q12931
Q13217
Q13813
Q14204
Q14508
Q15942
Q16651
Q53GD3
Q6UXB2
Q96G03
Q99538
Q9BR76
Q9BRK5
Q9GZZ8
Q9H3G5
Q9H4G4
Q9NZT1
Q9UKR0
Q9UL52
P29692
P60953
Q04118
P19652
Q14651
P01036
P01861
P01860
P31150
O00560
O15145
O60235
O75367
O75594
O95968
P00918
P01040
P04080
P04839
P05090
P06703
P06870
P07108
P08185
P09382
P10599
P12277
P12830
P17174
P18510
P19338
P20810
P23526
P24158
P25786
P27695
P28066
P43251
P49368
P51659
P57737
Q12841
Q13822
Q14764
Q14847
Q16851
Q32MZ4
Q6IBS0
Q8NEZ4
Q92520
Q92820
Q92876
Q92896
Q96PL1
Q9UBR2
Q9UI08
Q9UKR3
Q9UM07
P38646
O60749
P16401
P27482
Q9H223
P10163
P69905
P68871
P01859
P02812
P01871
P01877
P04745
O43240
O75368
O75556
O95436
P00746
P01033
P02652
P02753
P08174
P08294
P08571
P09913
P10643
P11586
P12724
P13010
P13284
P14317
P14902
P15907
P19835
P19957
P21399
P26641
P27487
P29966
P30626
P31949
P33241
P49913
P50990
P50995
P52565
P53004
P59998
P60981
P62826
P62993
P80511
Q15599
Q15833
Q86VP6
Q96BQ1
Q9NR45
Q9UJU6
Q9ULZ3
O95994
P04632
P26583
P34932
P52907
Q9NUQ9
P01037
P02763
P27348
P67936
P06753
O43852
O95336
P08865
P13727
P14314
P17931
P19367
P25789
P28325
P35237
P49788
P51149
P54819
P55084
P61769
Q08211
Q14974
Q15181
Q15782
Q16378
Q6P4A8
Q6UWW0
Q8TAX7
Q96AZ6
Q99798
Q9NP55
Q9NSC7
P32119
P16152
Q04917
P31946
P04280
O00584
O14773
O75390
O75882
O95395
P01880
P02766
P07203
P08246
P09525
P19878
P30086
P34096
P38606
P49748
P54108
P60900
P62805
Q14019
Q6UX73
Q7Z404
Q86SF2
Q86VB7
Q9UIV8
Q9UL46
Q9UQB8
O15143
Q92598
Q8WWA0
P00390
P01019
P01034
P01834
P02750
P05120
P05362
P06865
P15328
P27105
P27169
P29350
P30044
P31948
P36222
P36952
P47756
P63244
Q13938
Q15084
Q687X5
Q99497
Q9BW30
Q9HC35
Q9NQ38
Q9UBX7
P14923
Q96CX2
P61981
P01876
O15335
P00736
P00915
P01591
P02810
P17213
P25774
P30041
P36871
P40394
Q00839
Q02413
Q09666
Q86UX7
Q96DA0
Q96QK1
Q99536
Q99828
P50453
Q06830
P01857
P13797
O00299
O14879
P04792
P07384
P07686
P09211
P10809
P11684
P12273
P13667
P20061
P22894
P28799
P40925
P40939
P50552
P55259
P61978
P78417
P80188
Q16270
Q6UX06
Q96DR5
Q9UBC9
Q9UJ70
O43866
P05186
P05546
P06702
P08311
P09668
P14550
P21695
P23284
P40121
P42224
P48595
P52566
Q02487
Q92743
P63104
P00738
P08133
P10253
P23280
P37837
P41218
P59826
P60174
P61160
Q06323
Q14515
Q14697
Q16610
Q9H4A4
P04217
P22626
P05156
P03973
P08758
P16870
P17655
P18065
P19021
P25705
P32926
P40926
P59827
Q6UXY8
Q8WZ42
O75874
P05155
P12259
P31947
P29508
O15144
P00491
P05107
P05109
P06576
P07858
P55058
P61626
P80723
Q12805
Q13510
Q86UQ4
P07195
O14745
P04003
P07339
Q6P5S2
Q6UWP8
Q96KP4
P04196
P06681
P13489
P00338
P01031
P31146
P62258
P12429
P19971
P22314
P43490
P55072
Q13228
Q8N4F0
P20591
P27797
P53634
P09467
P02790
P10909
P15144
P15924
P28838
Q08380
Q13421
Q8NBJ4
Q8WUM4
P02545
P80303
P50395
P01011
P35228
Q9UBG3
Q14CN2
P06733
Q00610
P07602
P07988
P52209
Q9Y3Z3
P30838
O75083
P01042
P04083
P25311
Q02818
O43490
P02679
P18206
P11413
Q99102
P06727
Q14624
P23381
P24821
P30101
P11021
P11678
P07237
P26038
P04040
P02647
P09960
P13671
P16050
Q08188
P15311
O00391
P14780
P01009
Q15149
O43707
P29401
P05164
P13796
P22079
Q8TDL5
Q9UGM3
A8K2U0
P46940
Q02817
A8K7I4
P01833
P00450
P02751
P02787
Q8WXI7
P21333
P02788
Q9HC84
P98088
Q9Y6R7
B9A064;P0CG04
O00182;Q6DKI2;Q3B8N2
O14818;Q8TAA3
O43488;Q8NHP1;O95154
O60218;C9JRZ8
O60234;P60983
O75131;Q96FN4;Q8IYJ1;Q96A23;O95741;Q9HCH3;Q9UBL6
O75348;O95670
P00326;P07327;P28332
P00352;P47895;P30837
P00367;P49448
P00558;P07205
P00734;CON__P00735
P00747;CON__P06868;Q02325;Q15195
P00751;CON__Q3KUS7
P01008;CON__P41361
P01023;CON__ENSEMBL:ENSBTAP00000024146;P20742
P01024;O95568
P01594;P80362;P01607;P01599
P01614;P06309
P01700;P01712;P01709;P01707
P01719;P01720
P01765;P01774
P01766;P01777
P01781;P01782
P01903;P01906
P02042;CON__Q3SX09
P02649;CON__Q03247
P02671;CON__P02672
P02675;CON__P02676
P02748;CON__Q3MHN2
P02749;CON__P17690
P02760;CON__P00978
P02765;CON__P12763
P02774;CON__Q3MHN5;CON__ENSEMBL:ENSBTAP00000018229
P03952;P03951
P04004;CON__Q3ZBS7
P04075;P05062
P04114;CON__ENSEMBL:ENSBTAP00000032840
P04207;P04434
P04406;O14556
P04438;P01814
P04899;P11488;P09471;A8MTJ3
P05091;O94788
P05204;Q15651
P05388;Q8NHW5
P05543;CON__Q9TT36
P05783;CON__H-INV:HIT000015463
P06312;P06313
P06318;P06319
P06331;P01825
P06396;REV__Q6TDU7
P06731;P40198
P06737;P11217
P06744;Q8N196
P07355;A6NMY6
P07737;CON__P02584
P07900;Q14568
P07910;P0DMR1;O60812;B7ZW38;B2RXH8
P07948;P08631
P07996;P35442
P08238;Q58FF8
P08263;Q16772;Q7RTV2
P08603;Q02985
P08670;P17661;P41219;P14136;Q16352;P07196
P08697;CON__P28800
P09238;P08254
P09341;P19876;P19875
P09429;B2RPK0
P09488;Q03013;P46439
P09651;Q32P51
P0C0L4;CON__ENSEMBL:ENSBTAP00000007350
P0CG05;P0CG06;P0CF74
P0DMV9;P0DMV8
P10451;CON__P31096
P11142;P54652
P11215;Q13349;P20702
P11940;Q13310;Q4VXU2;Q9H361;Q5JQF8
P12814;P35609;Q08043
P13533;Q9H6N6
P13639;Q15029
P13693;Q56UQ5
P13746;P04439;P30455;P30443;P05534
P14598;A6NI72;A8MVU1
P14618;P30613
P14625;Q58FF3
P15090;P02689
P15153;P60763;P17081;Q9H4E5
P16403;Q02539;P22492
P16949;Q9H169
P17066;P48741
P17858;Q01813
P18669;P15259;Q8N0Y7
P19105;O14950;P24844
P19823;CON__Q9TRI1
P19827;CON__Q0VCM5
P20039;Q95IE3;P04440
P20700;Q03252
P21281;P15313
P21980;P49221
P22392;O60361
P22531;Q9BYE4
P23141;Q9UKY3
P23528;Q9Y281
P28482;Q16659
P29992;P19086;Q14344;Q03113
P30046;A6NHG4
P30153;P30154
P30480;P30460;P30479;P30462;P18463;P30466;Q29718;P30483;P30481;P13747;P17693
P30508;P30510;Q29960;P30504
P30740;O75830
P31025;Q5VSP4
P31151;Q86SG5
P31941;Q9UH17
P32455;Q9H0R5;P32456
P35579;P35749
P35637;Q92804
P36955;CON__Q95121
P37802;Q9UI15
P39687;O43423
P41439;P14207
P42167;P42166
P43353;P48448;P51648
P43652;CON__REFSEQ:XP_585019
P48960;Q9UHX3
P50225;P0DMN0;P0DMM9;P50226
P50502;Q8IZP2;Q8NFI4
P51148;P61020;P20339
P52790;P52789
P54727;P54725
P55786;A6NEC2
P59666;P59665
P60660;P14649
P60709;Q9BYX7
P61019;Q8WUD1
P61026;P51153;Q92930;P59190
P61158;Q9C0K3
P61224;A6NIZ1
P61586;P08134;P62745
P61956;Q6EEV6;P55854
P62158;P02585
P62328;CON__P21752
P62491;Q15907
P62879;Q9HAV0;P16520
P62937;A0A0B4J2A2;Q9Y536
P62987;P62979;P0CG47;P0CG48
P63092;Q5JWF2;P38405
P63167;Q96FJ2
P63241;Q9GZV4;Q6IS14
P67775;P62714
P68032;P68133
P68363;P68366;Q9H853
P68371;A6NNZ2;CON__ENSEMBL:ENSBTAP00000025008;Q9H4B7
P69891;P69892;P02100
P84077;P61204
P84243;Q16695;Q6NXT2
P99999;CON__P62894
Q01105;P0DME0
Q01469;A8MUU1
Q01518;P40123
Q05315;A8MUM7
Q13765;E9PAV3
Q13838;O00148
Q14103;O14979
Q16555;Q14195
Q16822;P35558
Q16881;Q9NNW7
Q2VIR3;P41091
Q5VT79;P13928
Q5VTE0;P68104;Q05639
Q6FI13;Q16777
Q71U36;Q13748;Q6PEY2
Q71UI9;P0C0S5
Q8IUC0;Q52LG2
Q8IWL2;Q8IWL1
Q8NCL4;Q14435
Q8TD33;P0DMR2
Q92841;P17844
Q95365;Q29836;P30475
Q96C19;Q9BUP0
Q96E39;P38159;Q8N7X1
Q96HE7;Q86YB8
Q96NY7;Q9NZA1;O15247
Q96PD5;CON__ENSEMBL:ENSBTAP00000016285
Q99439;Q15417
Q99878;Q96KK5;P0C0S8;Q9BTM1;P20671;Q93077;Q7L7L0;P04908
Q99879;Q99877;Q93079;Q5QNW6;P62807;P58876;O60814;P57053;Q99880;Q16778;P33778;P23527;P06899;Q8N257;Q96A08;Q6DRA6;Q6DN03
Q9NRW1;P20340;Q14964
Q9NUU7;Q9UMR2
Q9NUV9;Q6P9H5
Q9NYL9;Q9NZR1
Q9NYU2;Q9NYU1
Q9ULV4;Q6QEF8
Q9Y243;P31749
Q9Y490;Q9Y4G6
Q9Y623;P13535;P11055
Q9Y6E0;Q9P289
